# Supplementary material for: Analysis and Interpretation of the Impact of Missense Variants in Cancer
Source: Int J Mol Sci. 2021 May 21;22(11):5416. doi: 10.3390/ijms22115416 (PMC8196604; doi:10.3390/ijms22115416)
Supplement: Supplementary file 1 [file ijms-22-05416-s001.zip]

Archive with 2 entries (2 files):
- 20210503-ijms-supmat.pdf
- new_supplementary_file1.xlsx
